# Supplementary material for: Functional Identification of Porcine DLK1 during Muscle Development
Source: Animals (Basel). 2022 Jun 11;12(12):1523. doi: 10.3390/ani12121523 (PMC9219491; doi:10.3390/ani12121523)
Supplement: Supplementary file 1 [file animals-12-01523-s001.zip]

Archive with 1 entries (1 files):
- animals-1735100-supplementary.pdf
